# Supplementary material for: Comparison of the two up-to-date sequencing technologies for genome assembly: HiFi reads of Pacific Biosciences Sequel II system and ultralong reads of Oxford Nanopore
Source: Gigascience. 2020 Dec 15;9(12):giaa123. doi: 10.1093/gigascience/giaa123 (PMC7736813; doi:10.1093/gigascience/giaa123)
Supplement: giaa123_Supplemental_Files [file giaa123_supplemental_files.zip]

Archive with 15 entries (15 files):
- Figure 1.svg
- Figure 2.svg
- Figure 3.svg
- Figure S1.pdf
- Figure S10.pdf
- Figure S11.pdf
- Figure S2.svg
- Figure S3.pdf
- Figure S4.svg
- Figure S5.pdf
- Figure S6.svg
- Figure S7.pdf
- Figure S8.svg
- Figure S9.pdf
- Supplementary information-20200818.docx
